# Supplementary material for: Structural dynamics of therapeutic nucleic acids with phosphorothioate backbone modifications
Source: NAR Genom Bioinform. 2024 May 25;6(2):lqae058. doi: 10.1093/nargab/lqae058 (PMC11127634; doi:10.1093/nargab/lqae058)
Supplement: lqae058_Supplemental_Files [file lqae058_supplemental_files.zip]

Archive with 9 entries (9 files):
- Carlesso_Structural dynamics of PS oligonucleotides_SUPPLEMENTAL MATERIAL_12_01_24.pdf
- Video_description.docx
- Video_S1.mp4
- Video_S2.mp4
- Video_S3.mp4
- Video_S4.mp4
- Video_S5.mp4
- Video_S6.mp4
- Video_S7.mp4
